# Supplementary material for: Metabolomic Profiles During and After a Hypertensive Disorder of Pregnancy: The EPOCH Study
Source: Int J Mol Sci. 2025 Jun 26;26(13):6150. doi: 10.3390/ijms26136150 (PMC12250391; doi:10.3390/ijms26136150)
Supplement: Supplementary file 1 [file ijms-26-06150-s001.zip]

Archive with 1 entries (1 files):
- ijms-3648376-supplementary.pdf
